# Supplementary material for: Progressive Dissociation Between Reactogenicity and Immunogenicity After Four-Dose BNT162b2 Vaccination: A 36-Month Longitudinal Study
Source: Vaccines (Basel). 2026 Mar 28;14(4):305. doi: 10.3390/vaccines14040305 (PMC13119717; doi:10.3390/vaccines14040305)
Supplement: Supplementary file 1 [file vaccines-14-00305-s001.zip]

Archive with 1 entries (1 files):
- vaccines-4181310-supplementary.pdf
